# Supplementary material for: QFlow lite dataset: A machine-learning approach to the charge states in quantum dot experiments
Source: PLoS One. 2018 Oct 17;13(10):e0205844. doi: 10.1371/journal.pone.0205844 (PMC6192646; doi:10.1371/journal.pone.0205844)
Supplement: S1 File — A Jupyter notebook-based code for converting the NumPy files to csv format and for previewing the simulated data. (IPYNB) [file pone.0205844.s001.ipynb]

# %% [markdown]
## Supporting information

This notebook provides a code for basic manipulation of the QFlow lite dataset. It allows to preview the simulated data (Step 2) and to convert the NumPy files to `.csv` (Step 3). 

### Step 0: Loading the necessary packages

# %% [code]
import numpy as np
import matplotlib
import matplotlib.pyplot as plt
import matplotlib.cm as cm
import glob
import os

# %% [markdown]
### Step 2: Previewing the data

The followind code assumes that the data file to be previewd is in the same folder as the current notebook. The sample data file (`sample_data.npy`) has the following structure: 

* `dat.keys() = dict_keys(['physics', 'output', 'V_P2_vec', 'type', 'V_P1_vec'])`
    * `dat['physics']` -- setup of the device stored as dictionary
    * `dat['output']` -- output from the simulation stored as a list (100 $\times$ 100 elements); each element in `data['output']` is a distionary with keys: 
       
       `dat['output'][i].keys() = dict_keys(['state', 'charge', 'sensor', 'current'])`

# %% [code]
files = glob.glob(os.getcwd()+"/"+"*.npy")
dat = np.load(files[0]).item() 

V_P1 = -dat['V_P1_vec']
V_P2 = -dat['V_P2_vec']
X,Y=np.meshgrid(V_P1,V_P2)
N_v = 100

current_vec = np.array([x['current'] for x in dat['output']]).reshape(N_v,N_v)
charge_vec = np.array([np.sum(x['charge']) for x in dat['output']]).reshape(N_v,N_v)
state_vec = np.array([x['state'] for x in dat['output']]).reshape(N_v,N_v)
sensor_vec = np.array([x['sensor'] for x in dat['output']]).reshape(N_v,N_v,-1)[:,:,0]

matplotlib.rcParams.update({'font.size': 12})

plt.figure(1)
plt.axes().set_aspect('equal')
plt.title('Current data')
plt.pcolor(X,Y,current_vec,vmax=1e-4,cmap=cm.summer)
bar = plt.colorbar()
plt.show()

plt.figure(2)
plt.axes().set_aspect('equal')
plt.title('Total charge number')
plt.pcolor(X,Y,charge_vec,cmap=cm.summer)
bar = plt.colorbar() 
plt.show()
    
plt.figure(3)
plt.axes().set_aspect('equal')
plt.title('Charge sensor data')
plt.pcolor(X,Y,sensor_vec,cmap=cm.summer)
bar = plt.colorbar() 
plt.show()

plt.figure(4)
plt.axes().set_aspect('equal')
plt.title('State labels')
plt.pcolor(X,Y,state_vec,cmap=plt.cm.get_cmap('summer', 4))
bar = plt.colorbar(ticks = [-1,0,1,2])
plt.clim(-1.5, 2.5)
bar.ax.set_yticklabels(['SC(-1)', 'QPC(0)', 'SD(1)','DD(2)'])
plt.show()

# %% [markdown]
### Step 3: Creating a sample file

Converting the sample `*.npy` data file to `.csv` for easier preview. 

# %% [code]
import csv

files = glob.glob(os.getcwd()+"/"+"*.npy")
dat = np.load(files[0]).item() 
data_dict = dat['output']
 
data = {"'V_P1": np.repeat(dat['V_P1_vec'], len(dat['V_P1_vec'])),
        "'V_P2": np.tile(dat['V_P2_vec'], len(dat['V_P2_vec'])),         
        "current": np.array([np.sum(x['current']) for x in dat['output']]),
        "charge": np.array([np.sum(x['charge']) for x in dat['output']]),
        "sensor": np.array([np.sum(x['sensor']) for x in dat['output']]),
        "state": np.array([np.sum(x['state']) for x in dat['output']])}

with open("sample_data.csv", "w") as f:
    writer = csv.writer(f)
    writer.writerow(data.keys())
    writer.writerows(zip(*data.values()))
